# Supplementary material for: A Systematic Identification of RNA-Binding Proteins (RBPs) Driving Aberrant Splicing in Cancer
Source: Biomedicines. 2024 Nov 13;12(11):2592. doi: 10.3390/biomedicines12112592 (PMC11591948; doi:10.3390/biomedicines12112592)
Supplement: Supplementary file 1 [file biomedicines-12-02592-s001.zip]

Archive with 2 entries (2 files):
- Supplementary Tables.xlsx
- Supplementary_Material.pdf
